# Supplementary material for: Don’t Shut the Stable Door after the Phage Has Bolted—The Importance of Bacteriophage Inactivation in Food Environments
Source: Viruses. 2019 May 22;11(5):468. doi: 10.3390/v11050468 (PMC6563225; doi:10.3390/v11050468)
Supplement: Supplementary file 1 [file viruses-11-00468-s001.zip]

Archive with 7 entries (4 files):
- Plain_Paper_Viruses_Supplement_20190521_Proof.docx
- __MACOSX/
- __MACOSX/._Plain_Paper_Viruses_Supplement_20190521_Proof.docx
- viruses-493168 final supplementary/
- viruses-493168 final supplementary/viruses-493168 supplementary.pdf
- viruses-493168 final supplementary/__MACOSX/
- viruses-493168 final supplementary/__MACOSX/._Plain_Paper_Viruses_Supplement_20190521_Proof.docx
